# Supplementary material for: A systematic review exploring the evidence reported to underpin exercise dose in clinical trials of rheumatoid arthritis
Source: Rheumatology (Oxford). 2020 Aug 11;59(11):3147–57. doi: 10.1093/rheumatology/keaa150 (PMC7590408; doi:10.1093/rheumatology/keaa150)
Supplement: keaa150_supplementary_data [file keaa150_supplementary_data.zip]

Archive with 8 entries (8 files):
- Supplementary material S1_GB05082020.docx
- Supplementary material S2_GB05082020.pdf
- Supplementary table S1_GB05082020docx.docx
- Supplementary table S2_GB05082020docx.docx
- Supplementary table S3_GB05082020.docx
- Supplementary table S4_GB05082020docx.docx
- Supplementary table S5_GB05082020.docx
- Supplementary table S6_GB05082020.docx
